# Supplementary material for: Tetraspanin7 in adipose tissue remodeling and its impact on metabolic health
Source: Mol Metab. 2025 May 12;97:102168. doi: 10.1016/j.molmet.2025.102168 (PMC12150174; doi:10.1016/j.molmet.2025.102168)
Supplement: Multimedia component 1 [file mmc1.xlsx]

## Sheet: Table S1
Table S1 Protein–Protein interaction network analysis.
Proteins identified via the protein–protein interaction analysis using the STRING database are listed in descending order of node degree, representing the number of interactions associated with each protein and indicating their potential connectivity within the network. Proteins are color-coded based on term descriptions: “lipid droplet” in pink, “fatty acid” in yellow, “mitochondrion” in green, …			Protein with strength > 1.1				FASN	LIPE	PLIN1	PLIN4	ABHD5	FAF2	ACACB	ELOVL5											BCKDHA
							FASN				ABHD5		ACACB	ELOVL5				ACSF2	ACSS3	MCCC2	HADH	AACS	BDH1		BCKDHA	BCKDHB	CYP1B1
																									BCKDHA	BCKDHB			IDH3G						CKMT1A	CKMT2
							FASN	LIPE					ACACB		PCK1	HK2	PPP1CA
		STRING node degree					15	8	7	3	5	1	9	2	6	3	1	5	5	6	9	6	3	1	4	4	0	0	3	2	1	3	1	2	1	1	0	0	0	0	1	1	3	1	2	1	2	6	1
#category	term ID	Term description	observed gene count	background gene count	strength	false discovery rate	FASN	LIPE	PLIN1	PLIN4	ABHD5	FAF2	ACACB	ELOVL5	PCK1	HK2	PPP1CA	ACSF2	ACSS3	MCCC2	HADH	AACS	BDH1	ALDH1L1	BCKDHA	BCKDHB	CYP1B1	NEU1	IDH3G	NDUFA10	NDUFB2	PARP1	NIPSNAP2	RAP1GDS1	CKMT1A	CKMT2	TMBIM6	SFXN1	MRPS35	NUDT9	ATP2B1	ATP1B3	CKAP5	TMEM192	TACC1	HOOK3	SHMT1	EGFR	TRADD
STRING clusters	CL:9985	Mixed, incl. Fatty acid metabolism, and Regulation of lipid storage	7	69	1.46	4.23e-05	FASN	LIPE	PLIN1	PLIN4	ABHD5		ACACB	ELOVL5
STRING clusters	CL:10059	Mixed, incl. Perilipin, and Neutral lipid storage disease	4	10	2.05	0.00013		LIPE	PLIN1	PLIN4	ABHD5
STRING clusters	CL:8744	Fatty acid beta-oxidation, and Ketone body metabolism	4	50	1.35	0.0152													ACSS3		HADH	AACS	BDH1
STRING clusters	CL:8742	Fatty acid beta-oxidation, and Valine, leucine and isoleucine degradation	5	57	1.39	0.0017													ACSS3	MCCC2	HADH	AACS	BDH1
STRING clusters	CL:9987	Regulation of lipid storage, and PPAR signaling pathway	6	47	1.56	7.29e-05	FASN	LIPE	PLIN1	PLIN4	ABHD5		ACACB
STRING clusters	CL:8463	Carbon metabolism, and Pyruvate metabolism	5	134	1.02	0.0438									PCK1	HK2									BCKDHA	BCKDHB			IDH3G
UniProt Keywords	KW-0809	Transit peptide	14	545	0.86	5.38e-06							ACACB					ACSF2	ACSS3	MCCC2	HADH		BDH1		BCKDHA	BCKDHB			IDH3G	NDUFA10	NDUFB2					CKMT2			MRPS35	NUDT9
UniProt Keywords	KW-0276	Fatty acid metabolism	8	150	1.18	2.9e-05	FASN				ABHD5		ACACB	ELOVL5				ACSF2			HADH	AACS					CYP1B1
UniProt Keywords	KW-0496	Mitochondrion	18	1181	0.63	2.9e-05							ACACB			HK2		ACSF2	ACSS3	MCCC2	HADH		BDH1		BCKDHA	BCKDHB	CYP1B1		IDH3G	NDUFA10	NDUFB2		NIPSNAP2			CKMT2		SFXN1	MRPS35	NUDT9
UniProt Keywords	KW-0443	Lipid metabolism	11	485	0.8	0.00021	FASN	LIPE	PLIN1		ABHD5		ACACB	ELOVL5				ACSF2			HADH	AACS					CYP1B1	NEU1
UniProt Keywords	KW-0551	Lipid droplet	4	43	1.42	0.0031			PLIN1	PLIN4	ABHD5	FAF2
UniProt Keywords	KW-0007	Acetylation	26	3362	0.34	0.0056	FASN				ABHD5	FAF2		ELOVL5	PCK1	HK2	PPP1CA	ACSF2	ACSS3	MCCC2	HADH		BDH1	ALDH1L1	BCKDHA	BCKDHB						PARP1		RAP1GDS1				SFXN1			ATP2B1		CKAP5		TACC1	HOOK3	SHMT1
UniProt Keywords	KW-0554	One-carbon metabolism	3	19	1.65	0.006																		ALDH1L1														SFXN1									SHMT1
UniProt Keywords	KW-0436	Ligase	5	131	1.03	0.0102							ACACB					ACSF2	ACSS3	MCCC2		AACS
UniProt Keywords	KW-0466	Maple syrup urine disease	2	3	2.27	0.0102																			BCKDHA	BCKDHB
UniProt Keywords	KW-0596	Phosphopantetheine	2	5	2.05	0.0172	FASN																	ALDH1L1
UniProt Keywords	KW-0021	Allosteric enzyme	3	47	1.25	0.0452							ACACB			HK2							BDH1
WikiPathways	WP3965	Lipid metabolism pathway	5	29	1.69	9.66e-05	FASN	LIPE	PLIN1		ABHD5														BCKDHA
WikiPathways	WP2513	Nanoparticle triggered regulated necrosis	3	12	1.85	0.0055																										PARP1																	TRADD
WikiPathways	WP4018	Clear cell renal cell carcinoma pathways	5	82	1.23	0.0055	FASN						ACACB			HK2																															SHMT1	EGFR
WikiPathways	WP357	Fatty acid biosynthesis	3	22	1.58	0.0181	FASN						ACACB								HADH
WikiPathways	WP4686	Leucine, isoleucine and valine metabolism	3	24	1.55	0.0183														MCCC2					BCKDHA	BCKDHB
GO Process	GO:0044281	Small molecule metabolic process	23	1645	0.59	9.94e-05	FASN	LIPE			ABHD5		ACACB	ELOVL5	PCK1	HK2		ACSF2	ACSS3	MCCC2	HADH	AACS		ALDH1L1	BCKDHA	BCKDHB	CYP1B1		IDH3G	NDUFA10	NDUFB2	PARP1						SFXN1		NUDT9							SHMT1
GO Process	GO:0019752	Carboxylic acid metabolic process	16	819	0.74	0.0002	FASN				ABHD5		ACACB	ELOVL5	PCK1	HK2		ACSF2		MCCC2	HADH	AACS		ALDH1L1	BCKDHA	BCKDHB	CYP1B1		IDH3G																		SHMT1
GO Process	GO:0006631	Fatty acid metabolic process	9	325	0.89	0.0083	FASN				ABHD5		ACACB	ELOVL5	PCK1			ACSF2			HADH	AACS					CYP1B1
GO Process	GO:0072521	Purine-containing compound metabolic process	10	425	0.82	0.0083							ACACB	ELOVL5		HK2		ACSF2		MCCC2										NDUFA10	NDUFB2	PARP1								NUDT9							SHMT1
GO Process	GO:0006091	Generation of precursor metabolites and energy	9	411	0.79	0.0235										HK2	PPP1CA		ACSS3			AACS		ALDH1L1					IDH3G	NDUFA10	NDUFB2		NIPSNAP2
GO Process	GO:0006629	Lipid metabolic process	15	1210	0.54	0.0235	FASN	LIPE	PLIN1		ABHD5		ACACB	ELOVL5	PCK1			ACSF2	ACSS3		HADH	AACS	BDH1			BCKDHB	CYP1B1	NEU1
GO Process	GO:0009117	Nucleotide metabolic process	10	493	0.76	0.0235							ACACB	ELOVL5		HK2		ACSF2		MCCC2										NDUFA10	NDUFB2	PARP1								NUDT9							SHMT1
GO Process	GO:0009150	Purine ribonucleotide metabolic process	9	390	0.81	0.0235							ACACB	ELOVL5		HK2		ACSF2		MCCC2										NDUFA10	NDUFB2	PARP1								NUDT9
GO Process	GO:0019637	Organophosphate metabolic process	13	914	0.6	0.0235					ABHD5		ACACB	ELOVL5		HK2		ACSF2		MCCC2										NDUFA10	NDUFB2	PARP1			CKMT1A	CKMT2				NUDT9							SHMT1
GO Process	GO:0032787	Monocarboxylic acid metabolic process	10	502	0.75	0.0235	FASN				ABHD5		ACACB	ELOVL5	PCK1	HK2		ACSF2			HADH	AACS					CYP1B1
GO Process	GO:0046395	Carboxylic acid catabolic process	7	225	0.94	0.0235									PCK1					MCCC2	HADH			ALDH1L1	BCKDHA	BCKDHB																					SHMT1
GO Process	GO:0010243	Response to organonitrogen compound	13	963	0.58	0.0273						FAF2			PCK1						HADH					BCKDHB	CYP1B1					PARP1		RAP1GDS1			TMBIM6										SHMT1	EGFR
GO Process	GO:0031960	Response to corticosteroid	6	167	1	0.0273									PCK1											BCKDHB	CYP1B1					PARP1									ATP2B1
GO Process	GO:0044282	Small molecule catabolic process	8	369	0.79	0.039									PCK1	HK2				MCCC2	HADH			ALDH1L1	BCKDHA	BCKDHB																					SHMT1
KEGG	hsa00280	Valine, leucine and isoleucine degradation	4	46	1.39	0.0029														MCCC2		AACS			BCKDHA	BCKDHB
KEGG	hsa00640	Propanoate metabolism	4	33	1.53	0.0029							ACACB						ACSS3						BCKDHA	BCKDHB
KEGG	hsa01100	Metabolic pathways	17	1435	0.52	0.0029	FASN						ACACB		PCK1	HK2			ACSS3	MCCC2		AACS	BDH1		BCKDHA	BCKDHB		NEU1	IDH3G	NDUFA10	NDUFB2					CKMT2				NUDT9							SHMT1
KEGG	hsa04910	Insulin signaling pathway	6	132	1.11	0.0029	FASN	LIPE					ACACB		PCK1	HK2	PPP1CA
Reactome	HSA-1430728	Metabolism	27	2092	0.56	2.29e-06	FASN	LIPE	PLIN1		ABHD5		ACACB	ELOVL5	PCK1	HK2	PPP1CA	ACSF2	ACSS3	MCCC2	HADH	AACS	BDH1	ALDH1L1	BCKDHA	BCKDHB	CYP1B1	NEU1	IDH3G	NDUFA10	NDUFB2					CKMT2				NUDT9							SHMT1
Reactome	HSA-556833	Metabolism of lipids	14	739	0.73	0.00037	FASN	LIPE	PLIN1		ABHD5		ACACB	ELOVL5			PPP1CA	ACSF2	ACSS3		HADH	AACS	BDH1				CYP1B1	NEU1
Reactome	HSA-163560	Triglyceride catabolism	4	24	1.67	0.0021		LIPE	PLIN1		ABHD5						PPP1CA
Reactome	HSA-77111	Synthesis of Ketone Bodies	3	8	2.02	0.0039													ACSS3			AACS	BDH1
Reactome	HSA-8978868	Fatty acid metabolism	6	176	0.98	0.0147	FASN						ACACB	ELOVL5				ACSF2			HADH						CYP1B1
Reactome	HSA-196849	Metabolism of water-soluble vitamins and cofactors	5	123	1.06	0.0233	FASN						ACACB							MCCC2				ALDH1L1																							SHMT1
Reactome	HSA-70895	Branched-chain amino acid catabolism	3	21	1.6	0.0233														MCCC2					BCKDHA	BCKDHB
COMPARTMENTS	GOCC:0005811	Lipid droplet	5	76	1.27	0.0019		LIPE	PLIN1	PLIN4	ABHD5	FAF2
COMPARTMENTS	GOCC:0005737	Cytoplasm	57	8195	0.29	2.52e-08	FASN	LIPE		PLIN4	ABHD5	FAF2	ACACB	ELOVL5	PCK1	HK2	PPP1CA	ACSF2	ACSS3	MCCC2	HADH		BDH1	ALDH1L1	BCKDHA	BCKDHB	CYP1B1	NEU1	IDH3G	NDUFA10	NDUFB2	PARP1	NIPSNAP2	RAP1GDS1	CKMT1A	CKMT2	TMBIM6	SFXN1	MRPS35	NUDT9	ATP2B1		CKAP5	TMEM192	TACC1	HOOK3	SHMT1	EGFR	TRADD
COMPARTMENTS	GOCC:0005739	Mitochondrion	22	1182	0.72	8.94e-08							ACACB			HK2		ACSF2	ACSS3	MCCC2	HADH		BDH1		BCKDHA	BCKDHB	CYP1B1		IDH3G	NDUFA10	NDUFB2	PARP1	NIPSNAP2	RAP1GDS1	CKMT1A	CKMT2	TMBIM6	SFXN1	MRPS35	NUDT9
COMPARTMENTS	GOCC:0043226	Organelle	58	10113	0.21	3.07e-05	FASN	LIPE	PLIN1	PLIN4	ABHD5	FAF2	ACACB	ELOVL5	PCK1	HK2	PPP1CA	ACSF2	ACSS3	MCCC2	HADH		BDH1		BCKDHA	BCKDHB	CYP1B1	NEU1	IDH3G	NDUFA10	NDUFB2	PARP1	NIPSNAP2	RAP1GDS1	CKMT1A	CKMT2	TMBIM6	SFXN1	MRPS35	NUDT9	ATP2B1	ATP1B3	CKAP5	TMEM192		HOOK3	SHMT1	EGFR
COMPARTMENTS	GOCC:0031967	Organelle envelope	13	832	0.64	0.0018							ACACB			HK2							BDH1							NDUFA10	NDUFB2	PARP1	NIPSNAP2		CKMT1A	CKMT2	TMBIM6	SFXN1
COMPARTMENTS	GOCC:0030062	Mitochondrial tricarboxylic acid cycle enzyme complex	3	11	1.89	0.0027																			BCKDHA	BCKDHB			IDH3G
COMPARTMENTS	GOCC:0005622	Intracellular	60	11512	0.17	0.00047	FASN	LIPE	PLIN1	PLIN4	ABHD5	FAF2	ACACB	ELOVL5	PCK1	HK2	PPP1CA	ACSF2	ACSS3	MCCC2	HADH		BDH1	ALDH1L1	BCKDHA	BCKDHB	CYP1B1	NEU1	IDH3G	NDUFA10	NDUFB2	PARP1	NIPSNAP2	RAP1GDS1	CKMT1A	CKMT2	TMBIM6	SFXN1	MRPS35	NUDT9	ATP2B1		CKAP5	TMEM192	TACC1	HOOK3	SHMT1	EGFR	TRADD
COMPARTMENTS	GOCC:0043229	Intracellular organelle	54	9609	0.2	0.00053	FASN	LIPE	PLIN1	PLIN4	ABHD5	FAF2	ACACB	ELOVL5	PCK1	HK2	PPP1CA	ACSF2	ACSS3	MCCC2	HADH		BDH1		BCKDHA	BCKDHB	CYP1B1	NEU1	IDH3G	NDUFA10	NDUFB2	PARP1	NIPSNAP2	RAP1GDS1	CKMT1A	CKMT2	TMBIM6	SFXN1	MRPS35	NUDT9	ATP2B1		CKAP5	TMEM192		HOOK3	SHMT1	EGFR
COMPARTMENTS	GOCC:0043227	Membrane-bounded organelle	52	9083	0.21	0.00061	FASN		PLIN1		ABHD5	FAF2	ACACB	ELOVL5	PCK1	HK2	PPP1CA	ACSF2	ACSS3	MCCC2	HADH		BDH1		BCKDHA	BCKDHB	CYP1B1	NEU1	IDH3G	NDUFA10	NDUFB2	PARP1	NIPSNAP2	RAP1GDS1	CKMT1A	CKMT2	TMBIM6	SFXN1	MRPS35	NUDT9	ATP2B1		CKAP5	TMEM192		HOOK3	SHMT1	EGFR
COMPARTMENTS	GOCC:0098798	Mitochondrial protein complex	9	308	0.92	0.00061														MCCC2					BCKDHA	BCKDHB			IDH3G	NDUFA10	NDUFB2				CKMT1A	CKMT2			MRPS35
COMPARTMENTS	GOCC:0110165	Cellular anatomical entity	66	14060	0.12	0.00061	FASN	LIPE	PLIN1	PLIN4	ABHD5	FAF2	ACACB	ELOVL5	PCK1	HK2	PPP1CA	ACSF2	ACSS3	MCCC2	HADH		BDH1	ALDH1L1	BCKDHA	BCKDHB	CYP1B1	NEU1	IDH3G	NDUFA10	NDUFB2	PARP1	NIPSNAP2	RAP1GDS1	CKMT1A	CKMT2	TMBIM6	SFXN1	MRPS35	NUDT9	ATP2B1	ATP1B3	CKAP5	TMEM192	TACC1	HOOK3	SHMT1	EGFR	TRADD
COMPARTMENTS	GOCC:0031966	Mitochondrial membrane	10	486	0.76	0.0019							ACACB			HK2							BDH1							NDUFA10	NDUFB2		NIPSNAP2		CKMT1A	CKMT2	TMBIM6	SFXN1
COMPARTMENTS	GOCC:0031983	Vesicle lumen	7	248	0.9	0.005						FAF2																NEU1																				EGFR
COMPARTMENTS	GOCC:0017086	3-methyl-2-oxobutanoate dehydrogenase (lipoamide) complex	2	4	2.15	0.0222																			BCKDHA	BCKDHB
COMPARTMENTS	GOCC:1990204	Oxidoreductase complex	6	197	0.93	0.0112																			BCKDHA	BCKDHB			IDH3G	NDUFA10	NDUFB2																SHMT1
COMPARTMENTS	GOCC:0002187	Mitochondrial creatine kinase complex	2	3	2.27	0.0157																													CKMT1A	CKMT2
COMPARTMENTS	GOCC:0034774	Secretory granule lumen	6	241	0.85	0.0277						FAF2																NEU1
COMPARTMENTS	GOCC:0032991	Protein-containing complex	33	5325	0.24	0.0285	FASN					FAF2	ACACB	ELOVL5		HK2	PPP1CA			MCCC2					BCKDHA	BCKDHB	CYP1B1	NEU1	IDH3G	NDUFA10	NDUFB2	PARP1			CKMT1A	CKMT2			MRPS35			ATP1B3	CKAP5			HOOK3	SHMT1	EGFR	TRADD
COMPARTMENTS	GOCC:0005947	Mitochondrial alpha-ketoglutarate dehydrogenase complex	2	6	1.97	0.0341																			BCKDHA	BCKDHB
COMPARTMENTS	GOCC:0009317	acetyl-CoA carboxylase complex	2	6	1.97	0.0341	FASN						ACACB
COMPARTMENTS	GOCC:0005759	Mitochondrial matrix	7	379	0.72	0.0378													ACSS3		HADH		BDH1		BCKDHA	BCKDHB			IDH3G										MRPS35
GO Component	GO:0005739	Mitochondrion	24	1681	0.6	3.55e-06					ABHD5		ACACB		PCK1	HK2		ACSF2	ACSS3	MCCC2	HADH		BDH1		BCKDHA	BCKDHB	CYP1B1		IDH3G	NDUFA10	NDUFB2	PARP1	NIPSNAP2	RAP1GDS1	CKMT1A	CKMT2	TMBIM6	SFXN1	MRPS35	NUDT9
GO Component	GO:0005737	Cytoplasm	63	12056	0.17	7.5e-05	FASN	LIPE	PLIN1	PLIN4	ABHD5	FAF2	ACACB	ELOVL5	PCK1	HK2	PPP1CA	ACSF2	ACSS3	MCCC2	HADH	AACS	BDH1	ALDH1L1	BCKDHA	BCKDHB	CYP1B1	NEU1	IDH3G	NDUFA10	NDUFB2	PARP1	NIPSNAP2	RAP1GDS1	CKMT1A	CKMT2	TMBIM6	SFXN1	MRPS35	NUDT9	ATP2B1	ATP1B3	CKAP5	TMEM192	TACC1	HOOK3	SHMT1	EGFR	TRADD
GO Component	GO:0005759	Mitochondrial matrix	11	494	0.8	0.001												ACSF2	ACSS3	MCCC2	HADH		BDH1		BCKDHA	BCKDHB			IDH3G	NDUFA10									MRPS35	NUDT9
GO Component	GO:0005615	Extracellular space	27	3247	0.37	0.0039	FASN								PCK1		PPP1CA							ALDH1L1				NEU1						RAP1GDS1						NUDT9	ATP2B1	ATP1B3					SHMT1	EGFR
GO Component	GO:0030062	Mitochondrial tricarboxylic acid cycle enzyme complex	3	11	1.89	0.0039																			BCKDHA	BCKDHB			IDH3G
GO Component	GO:0031967	Organelle envelope	16	1262	0.55	0.0039							ACACB			HK2							BDH1							NDUFA10	NDUFB2	PARP1	NIPSNAP2		CKMT1A	CKMT2	TMBIM6	SFXN1	MRPS35	NUDT9								EGFR
GO Component	GO:0070062	Extracellular exosome	21	2096	0.45	0.0039	FASN								PCK1		PPP1CA							ALDH1L1				NEU1						RAP1GDS1						NUDT9	ATP2B1	ATP1B3					SHMT1
GO Component	GO:0005811	Lipid droplet	5	100	1.15	0.0059		LIPE	PLIN1	PLIN4	ABHD5	FAF2
GO Component	GO:0043226	Organelle	64	14017	0.11	0.0059	FASN	LIPE	PLIN1	PLIN4	ABHD5	FAF2	ACACB	ELOVL5	PCK1	HK2	PPP1CA	ACSF2	ACSS3	MCCC2	HADH		BDH1	ALDH1L1	BCKDHA	BCKDHB	CYP1B1	NEU1	IDH3G	NDUFA10	NDUFB2	PARP1	NIPSNAP2	RAP1GDS1	CKMT1A	CKMT2	TMBIM6	SFXN1	MRPS35	NUDT9	ATP2B1	ATP1B3	CKAP5	TMEM192	TACC1	HOOK3	SHMT1	EGFR	TRADD
GO Component	GO:0031966	Mitochondrial membrane	11	752	0.61	0.0097							ACACB			HK2							BDH1							NDUFA10	NDUFB2		NIPSNAP2		CKMT1A	CKMT2	TMBIM6	SFXN1	MRPS35
GO Component	GO:0005576	Extracellular region	29	4175	0.29	0.0121	FASN					FAF2			PCK1		PPP1CA							ALDH1L1				NEU1						RAP1GDS1						NUDT9	ATP2B1	ATP1B3					SHMT1	EGFR
GO Component	GO:0043227	Membrane-bounded organelle	61	13188	0.11	0.0121	FASN		PLIN1		ABHD5	FAF2	ACACB	ELOVL5	PCK1	HK2	PPP1CA	ACSF2	ACSS3	MCCC2	HADH		BDH1	ALDH1L1	BCKDHA	BCKDHB	CYP1B1	NEU1	IDH3G	NDUFA10	NDUFB2	PARP1	NIPSNAP2	RAP1GDS1	CKMT1A	CKMT2	TMBIM6	SFXN1	MRPS35	NUDT9	ATP2B1	ATP1B3	CKAP5	TMEM192	TACC1	HOOK3	SHMT1	EGFR	TRADD
GO Component	GO:0043229	Intracellular organelle	61	13231	0.11	0.0121	FASN	LIPE	PLIN1	PLIN4	ABHD5	FAF2	ACACB	ELOVL5	PCK1	HK2	PPP1CA	ACSF2	ACSS3	MCCC2	HADH		BDH1		BCKDHA	BCKDHB	CYP1B1	NEU1	IDH3G	NDUFA10	NDUFB2	PARP1	NIPSNAP2	RAP1GDS1	CKMT1A	CKMT2	TMBIM6	SFXN1	MRPS35	NUDT9	ATP2B1	ATP1B3	CKAP5	TMEM192	TACC1	HOOK3	SHMT1	EGFR	TRADD
GO Component	GO:0043231	Intracellular membrane-bounded organelle	58	12149	0.13	0.0121	FASN		PLIN1		ABHD5	FAF2	ACACB	ELOVL5	PCK1	HK2	PPP1CA	ACSF2	ACSS3	MCCC2	HADH		BDH1		BCKDHA	BCKDHB	CYP1B1	NEU1	IDH3G	NDUFA10	NDUFB2	PARP1	NIPSNAP2	RAP1GDS1	CKMT1A	CKMT2	TMBIM6	SFXN1	MRPS35	NUDT9	ATP2B1	ATP1B3	CKAP5	TMEM192	TACC1	HOOK3	SHMT1	EGFR	TRADD
GO Component	GO:0098798	Mitochondrial protein-containing complex	7	296	0.82	0.0121														MCCC2					BCKDHA	BCKDHB			IDH3G	NDUFA10	NDUFB2								MRPS35
GO Component	GO:1990204	Oxidoreductase complex	5	124	1.05	0.0121																			BCKDHA	BCKDHB			IDH3G	NDUFA10	NDUFB2
GO Component	GO:0005622	Intracellular anatomical structure	65	14891	0.09	0.0154	FASN	LIPE	PLIN1	PLIN4	ABHD5	FAF2	ACACB	ELOVL5	PCK1	HK2	PPP1CA	ACSF2	ACSS3	MCCC2	HADH	AACS	BDH1	ALDH1L1	BCKDHA	BCKDHB	CYP1B1	NEU1	IDH3G	NDUFA10	NDUFB2	PARP1	NIPSNAP2	RAP1GDS1	CKMT1A	CKMT2	TMBIM6	SFXN1	MRPS35	NUDT9	ATP2B1	ATP1B3	CKAP5	TMEM192	TACC1	HOOK3	SHMT1	EGFR	TRADD
GO Component	GO:0031983	Vesicle lumen	7	326	0.78	0.0154						FAF2																NEU1																				EGFR
GO Component	GO:0005947	Mitochondrial alpha-ketoglutarate dehydrogenase complex	2	6	1.97	0.0279																			BCKDHA	BCKDHB
GO Component	GO:0042587	Glycogen granule	2	6	1.97	0.0279	FASN										PPP1CA
GO Component	GO:0031090	Organelle membrane	25	3673	0.28	0.0439						FAF2	ACACB	ELOVL5		HK2							BDH1				CYP1B1	NEU1		NDUFA10	NDUFB2		NIPSNAP2		CKMT1A	CKMT2	TMBIM6	SFXN1	MRPS35	NUDT9	ATP2B1			TMEM192				EGFR
TISSUES	BTO:0000345	Digestive gland	35	2881	0.53	8.79e-09	FASN		PLIN1			FAF2	ACACB	ELOVL5	PCK1		PPP1CA		ACSS3	MCCC2	HADH		BDH1	ALDH1L1	BCKDHA			NEU1	IDH3G	NDUFA10		PARP1					TMBIM6	SFXN1			ATP2B1		CKAP5		TACC1		SHMT1	EGFR	TRADD
TISSUES	BTO:0001491	Viscus	45	5378	0.37	1.57e-07	FASN		PLIN1			FAF2	ACACB	ELOVL5	PCK1		PPP1CA	ACSF2	ACSS3	MCCC2	HADH	AACS	BDH1	ALDH1L1	BCKDHA			NEU1	IDH3G	NDUFA10		PARP1	NIPSNAP2		CKMT1A		TMBIM6	SFXN1		NUDT9	ATP2B1		CKAP5		TACC1	HOOK3	SHMT1	EGFR	TRADD
TISSUES	BTO:0000421	Connective tissue	17	954	0.7	2.22e-05	FASN	LIPE	PLIN1				ACACB				PPP1CA	ACSF2										NEU1				PARP1									ATP2B1
TISSUES	BTO:0001489	Whole body	66	13099	0.15	2.22e-05	FASN	LIPE	PLIN1	PLIN4	ABHD5	FAF2	ACACB	ELOVL5	PCK1	HK2	PPP1CA	ACSF2	ACSS3	MCCC2	HADH	AACS	BDH1	ALDH1L1	BCKDHA	BCKDHB	CYP1B1	NEU1	IDH3G	NDUFA10	NDUFB2	PARP1	NIPSNAP2	RAP1GDS1	CKMT1A	CKMT2	TMBIM6	SFXN1	MRPS35	NUDT9	ATP2B1	ATP1B3	CKAP5	TMEM192	TACC1	HOOK3	SHMT1	EGFR	TRADD
TISSUES	BTO:0000759	Liver	24	2125	0.5	7.6e-05	FASN		PLIN1				ACACB	ELOVL5	PCK1		PPP1CA		ACSS3	MCCC2	HADH		BDH1	ALDH1L1	BCKDHA							PARP1						SFXN1					CKAP5				SHMT1	EGFR
TISSUES	BTO:0000042	Animal	69	15148	0.11	9.51e-05	FASN	LIPE	PLIN1	PLIN4	ABHD5	FAF2	ACACB	ELOVL5	PCK1	HK2	PPP1CA	ACSF2	ACSS3	MCCC2	HADH	AACS	BDH1	ALDH1L1	BCKDHA	BCKDHB	CYP1B1	NEU1	IDH3G	NDUFA10	NDUFB2	PARP1	NIPSNAP2	RAP1GDS1	CKMT1A	CKMT2	TMBIM6	SFXN1	MRPS35	NUDT9	ATP2B1	ATP1B3	CKAP5	TMEM192	TACC1	HOOK3	SHMT1	EGFR	TRADD
TISSUES	BTO:0001488	Endocrine gland	42	6403	0.27	0.00067	FASN	LIPE	PLIN1			FAF2	ACACB	ELOVL5	PCK1	HK2	PPP1CA	ACSF2	ACSS3	MCCC2	HADH	AACS	BDH1	ALDH1L1	BCKDHA			NEU1	IDH3G	NDUFA10		PARP1					TMBIM6	SFXN1			ATP2B1		CKAP5		TACC1		SHMT1	EGFR	TRADD
TISSUES	BTO:0000522	Gland	44	7004	0.25	0.00087	FASN	LIPE	PLIN1			FAF2	ACACB	ELOVL5	PCK1	HK2	PPP1CA	ACSF2	ACSS3	MCCC2	HADH	AACS	BDH1	ALDH1L1	BCKDHA			NEU1	IDH3G	NDUFA10		PARP1					TMBIM6	SFXN1			ATP2B1		CKAP5		TACC1		SHMT1	EGFR	TRADD
TISSUES	BTO:0001486	Skeletal system	15	1307	0.51	0.0109										HK2					HADH				BCKDHA																ATP2B1		CKAP5		TACC1		SHMT1
TISSUES	BTO:0001487	Adipose tissue	6	176	0.98	0.0109	FASN	LIPE	PLIN1				ACACB					ACSF2
TISSUES	BTO:0000431	Excretory gland	15	1385	0.48	0.0188									PCK1			ACSF2		MCCC2		AACS						NEU1									TMBIM6	SFXN1									SHMT1		TRADD
[truncated: 25 more columns]

## Sheet: Tbale S2
Table S2 Statistical analysis of insulin tolerance tests (ITT) and glucose tolerance tests (GTT) data in Tspan7-knockout and littermate control mice
(A) ITT			Glucose		Insulin		FFA		FG
		Source of Variation	F (DFn, DFd)	P value	F (DFn, DFd)	P value	F (DFn, DFd)	P value	F (DFn, DFd)	P value
♂	ND	Genotype X Time	F (5, 35) = 1.05	P=0.41	F (5, 35) = 2.18	P=0.08	F (5, 35) = 1.65	P=0.17	F (5, 35) = 0.932	P=0.47
		Genotype	F (1, 7) = 0.0172	P=0.90	F (1, 7) = 4.99	P=0.06	F (1, 7) = 13.6	P=0.008	F (1, 7) = 7.99	P=0.026
		Time	F (2.64, 18.5) = 65.4	P<0.001	F (1.71, 11.9) = 40.5	P<0.001	F (1.86, 13.0) = 37.8	P<0.001	F (2.80, 19.6) = 22.1	P<0.001
	HF	Genotype X Time	F (5, 35) = 0.0747	P=0.99	F (5, 35) = 0.303	P=0.91	F (5, 35) = 0.469	P=0.80	F (5, 35) = 0.817	P=0.55
		Genotype	F (1, 7) = 0.0814	P=0.78	F (1, 7) = 0.277	P=0.62	F (1, 7) = 0.140	P=0.72	F (1, 7) = 0.256	P=0.63
		Time	F (1.48, 10.3) = 11.3	P=0.004	F (1.25, 8.78) = 18.7	P=0.001	F (2.46, 17.3) = 15.5	P<0.001	F (3.19, 22.3) = 4.52	P=0.012
♀	ND	Genotype X Time	F (5, 20) = 1.24	P=0.33	F (5, 20) = 0.503	P=0.77	F (5, 20) = 1.04	P=0.42	F (5, 20) = 1.30	P=0.30
		Genotype	F (1, 4) = 1.60	P=0.27	F (1, 4) = 0.921	P=0.39	F (1, 4) = 1.62	P=0.27	F (1, 4) = 5.04	P=0.09
		Time	F (2.69, 10.8) = 34.1	P<0.001	F (2.23, 8.90) = 16.5	P<0.001	F (1.52, 6.09) = 7.20	P=0.029	F (2.61, 10.4) = 1.91	P=0.19
	HF	Genotype X Time	F (5, 20) = 1.06	P=0.41	F (5, 20) = 0.956	P=0.47	F (5, 20) = 0.842	P=0.54	F (5, 20) = 0.867	P=0.52
		Genotype	F (1, 4) = 0.177	P=0.70	F (1, 4) = 0.896	P=0.40	F (1, 4) = 0.702	P=0.45	F (1, 4) = 0.675	P=0.46
		Time	F (1.66, 6.64) = 53.9	P<0.001	F (1.17, 4.70) = 28.7	P=0.003	F (1.79, 7.15) = 7.55	P=0.019	F (2.01, 8.06) = 3.77	P=0.07
(B) GTT			Glucose		Insulin		FFA		FG
		Source of Variation	F (DFn, DFd)	P value	F (DFn, DFd)	P value	F (DFn, DFd)	P value	F (DFn, DFd)	P value
♂	ND	Genotype X Time	F (5, 35) = 0.545	P=0.74	F (5, 35) = 2.29	P=0.07	F (5, 30) = 1.21	P=0.33	F (5, 30) = 2.08	P=0.10
		Genotype	F (1, 7) = 0.441	P=0.53	F (1, 7) = 0.205	P=0.66	F (1, 7) = 0.184	P=0.68	F (1, 7) = 0.0390	P=0.85
		Time	F (2.71, 19.0) = 25.7	P<0.001	F (3.45, 24.1) = 12.0	P<0.001	F (1.41, 8.44) = 21.4	P<0.001	F (2.16, 13.0) = 26.3	P<0.001
	HF	Genotype X Time	F (5, 35) = 0.836	P=0.53	F (5, 35) = 3.36	P=0.014	F (5, 35) = 0.189	P=0.97	F (5, 35) = 0.840	P=0.53
		Genotype	F (1, 7) = 0.695	P=0.43	F (1, 7) = 1.17	P=0.32	F (1, 7) = 0.193	P=0.67	F (1, 7) = 0.169	P=0.69
		Time	F (2.40, 16.8) = 56.5	P<0.001	F (1.60, 11.2) = 6.82	P=0.015	F (3.10, 21.7) = 24.8	P<0.001	F (2.32, 16.3) = 12.9	P<0.001
♀	ND	Genotype X Time	F (5, 20) = 0.547	P=0.74	F (5, 20) = 0.599	P=0.70	F (5, 20) = 0.323	P=0.89	F (5, 20) = 0.711	P=0.62
		Genotype	F (1, 4) = 0.00791	P=0.93	F (1, 4) = 2.38	P=0.20	F (1, 4) = 0.596	P=0.48	F (1, 4) = 0.647	P=0.46
		Time	F (1.75, 6.99) = 69.7	P<0.001	F (1.91, 7.65) = 7.76	P=0.015	F (2.32, 9.26) = 43.1	P<0.001	F (1.22, 4.87) = 32.3	P=0.002
	HF	Genotype X Time	F (5, 20) = 1.90	P=0.14	F (5, 20) = 0.647	P=0.67	F (5, 20) = 2.64	P=0.055	F (5, 20) = 0.560	P=0.73
		Genotype	F (1, 4) = 5.06	P=0.09	F (1, 4) = 0.0528	P=0.83	F (1, 4) = 53.3	P=0.002	F (1, 4) = 1.71	P=0.26
		Time	F (2.11, 8.46) = 83.7	P<0.001	F (2.00, 8.02) = 6.55	P=0.021	F (2.36, 9.43) = 26.0	P<0.001	F (2.15, 8.62) = 18.2	P<0.001
Statistical analysis results of (A) ITT and (B) GTT performed in normal diet (ND)- and high-fat diet (HF)-fed male and female Tspan7-knockout and littermate control mice. Plasma glucose, insulin, free fatty acids (FFA), and free glycerol (FG) levels were analyzed using repeated measures ANOVA based on a general linear model with the Geisser-Greenhouse correction. Multiple comparisons between grou…

## Sheet: Table S3
Table S3	Simple linear regression analyses of age-related and HF-induced increases in fat mass
Corresponding to Figure 6
	ND
	iWAT (g)								e(g)WAT (g)
	male				female				male				female
	flox		KO		flox		KO		flox		KO		flox		KO
Equation	Y = 0.00706X + 0.105		Y = 0.00369X + 0.161		Y = 0.00870X + 0.0826		Y = 0.00508X + 0.170		Y = 0.00991X + 0.0505		Y = 0.00509X + 0.130		Y = 0.00760X + 0.0392		Y = 0.00440X + 0.0972
R squared	0.387		0.211		0.286		0.234		0.311		0.141		0.315		0.254
P value	<0.0001		0.0007		<0.0001		0.0001		<0.0001		0.0144		<0.0001		<0.0001
	HF
	iWAT (g)								e(g)WAT (g)
	male				female				male				female
	flox		KO		flox		KO		flox		KO		flox		KO
Equation	Y = 0.0479X - 0.0124		Y = 0.0439X - 0.0146		Y = 0.0621X - 0.182		Y = 0.0585X - 0.167		Y = 0.0156X + 0.284		Y = 0.0137X + 0.250		Y = 0.0566X - 0.234		Y = 0.0429X - 0.146
R squared	0.76		0.798		0.706		0.684		0.32		0.286		0.66		0.674
P value	<0.0001		<0.0001		<0.0001		<0.0001		0.0001		0.0003		<0.0001		<0.0001
Corresponding to Figure S6
	ND
	iWAT (%BW)								e(g)WAT (%BW)
	male				female				male				female
	flox		KO		flox		KO		flox		KO		flox		KO
Equation	Y = 0.0119X + 0.523		Y = 0.00362X + 0.685		Y = 0.0172X + 0.676		Y = 0.00866X + 0.926		Y = 0.0209X + 0.325		Y = 0.00922X + 0.520		Y = 0.0165X + 0.424		Y = 0.00926X + 0.558
R squared	0.217		0.043		0.191		0.0733		0.25		0.0862		0.231		0.119
P value	0.0002		0.145		0.0019		0.0381		0.0004		0.0591		0.0005		0.0075
	HF
	iWAT (%BW)								e(g)WAT (%BW)
	male				female				male				female
	flox		KO		flox		KO		flox		KO		flox		KO
Equation	Y = 0.0615X + 0.807		Y = 0.0620 + 0.691		Y = 0.0989X + 0.517		Y = 0.104X + 0.358		Y = 0.00503X + 1.32		Y = 0.00706X + 1.16		Y = 0.0958X + 0.136		Y = 0.0805X + 0.0841
R squared	0.649		0.657		0.679		0.687		0.00916		0.0149		0.642		0.666
P value	<0.0001		<0.0001		<0.0001		<0.0001		0.552		0.441		<0.0001		<0.0001
Corresponding to Figure S7
	ND
	iWAT (g)								e(g)WAT (g)
	male				female				male				female
	flox		OE		flox		OE		flox		OE		flox		OE
Equation	Y = 0.0129X + 0.0436		Y = 0.0147X - 0.00195		Y = 0.0103X + 0.0530		Y = 0.0136X + 0.00897		Y = 0.0129X + 0.0418		Y = 0.0146X + 0.00344		Y = 0.00647X + 0.0428		Y = 0.0102X - 0.0186
R squared	0.496		0.482		0.499		0.247		0.494		0.467		0.298		0.267
P value	<0.0001		<0.0001		0.0001		0.0134		<0.0001		<0.0001		0.0032		0.0049
	HF
	iWAT (g)								e(g)WAT (g)
	male				female				male				female
	flox		OE		flox		OE		flox		OE		flox		OE
Equation	Y = 0.0468X + 0.223		Y = 0.0544X + 0.0119		Y = 0.0803X - 0.418		Y = 0.0708X - 0.287		Y = 0.00186X + 0.502		Y = 0.0110X + 0.353		Y = 0.0850X - 0.506		Y = 0.0731X - 0.486
R squared	0.832		0.787		0.681		0.676		0.0307		0.33		0.466		0.581
P value	<0.0001		<0.0001		0.0005		<0.0001		0.3729		0.0081		0.0102		0.0006
Equations, R-squared values, and p-values for Figures 6, S6 and S7. ND, normal diet; HF, high-fat diet; iWAT, inguinal white adipose tissue; e(g)WAT, epididymal (or gonadal) white adipose tissue; KO, Tspan7-knockout mice; OE, Tspan7-overexpression mice; flox, respective control mice.
